# Supplementary material for: Comparative analysis of COVID-19 vaccine responses and third booster dose-induced neutralizing antibodies against Delta and Omicron variants
Source: Nat Commun. 2022 May 5;13:2476. doi: 10.1038/s41467-022-30162-5 (PMC9072399; doi:10.1038/s41467-022-30162-5)
Supplement: Supplementary file 4 — Source Data [file 41467_2022_30162_MOESM4_ESM.xlsx]

## Sheet: Fig. 2
Fig. 2a										Fig. 2b										Fig. 2c										Fig. 2d
	Long vaccine dose interval group 2xBNT162b2		anti-S1 IgG (EIA units) 1:1000 dilution								Long vaccine dose interval group 2xmRNA-1273		anti-S1 IgG (EIA units) 1:1000 dilution								Long vaccine dose interval group ChAdOx1+BNT162b2		anti-S1 IgG (EIA units) 1:1000 dilution								Long vaccine dose interval group ChAdOx1+mRNA-1273		anti-S1 IgG (EIA units) 1:1000 dilution
	Participant	PCR positive 0=no, 1=yes, before 1st dose, 2=yes, after second dose	Pre	1D3wk	1D6wk	1D3mo	2D3wk	2D3mo	2D6mo		Participant	PCR positive 0=no, 1=yes, before 1st dose, 2=yes, after second dose	Pre	1D3wk	1D6wk	1D3mo	2D3wk	2D3mo	2D6mo		Participant	PCR positive 0=no, 1=yes, before 1st dose, 2=yes, after second dose	Pre	1D3wk	1D6wk	1D3mo	2D3wk	2D3mo	2D6mo		Participant	PCR positive 0=no, 1=yes, before 1st dose, 2=yes, after second dose	Pre	1D3wk	1D6wk	1D3mo	2D3wk	2D3mo	2D6mo
	P121	0		68	31	13	158				P183	0	1	48							P255	0	3	2	1	1	123	45			P307	0		44	30	25	142	75
	P122	0	1	20	17	14	180	106			P184	0	1	31	26.4141	9	182	127			P256	0	1	24	31	13	159	75			P308	0		3		1	164	80
	P123	0	1	34	30	16	173				P185	0	1	1		1	19				P257	0	3	20	5	4	101	60			P309	0		21	9	7	162	45
	P124	0	1					88			P186	0	1	25		33					P258	0	13	16	8	2	128	32			P310	0		25	46	27	184	117
	P125	0		67	53		163	83			P187	0	4	29	47	17	142	66			P259	0		41	37	31	160	80			P311	0		24	13	12	128	102
	P126	0		9	28	9	113				P188	0	3	113	126	110	167	114			P260	0			9	8	108	71			P312	0		9	8		136
	P127	0	1	24	9	4	120	65			P189	1	1	71	39	26	179	156			P261	1	1	97		59		57	44		P313	0		13	14	7	190	110
	P128	0		19	13	10					P190	0	4			84	191				P262	0	3	3		1	100	41	20		P314	0		30	10	16	169	129
	P129	0		21	21	5	134	84			P191	0	1	91	37	18	219				P263	0	1	7		3		49	196		P315	0		4	3	2	135	60
	P130	0		2	2	2	165	75			P192	0		31	23	24	103	95			P264	0		3		2					P316	0		15		11	139	61
	P131	0		43	25	25	128	50			P193	1	31	212	212						P265	0		9		5	91	40	28		P317	0		2	9	1	170	103
	P132	0		54	21	11	142	54			P194	0	1	45	15	14	139				P266	0	1	1		1	89	29	17		P318	0		58		9	187	119
	P133	0		10		1	68	60			P195	1	19	195	193	154					P267	0	1	1		1	51	27	16		P319	0		4		9		61
	P134	0		26	21	12		121			P196	0		150	79	22	238				P268	0	2	8		6		63	22		P320	0			40	18	168	60
	P135	0		36	29	22	127	108			P197	0	1	28	41	15	147				P269	0	1	4		10	144	56			P321	0	10	33	33
	P136	0		64	48	35	171	88			P198	0	1	88		25	174	112			P270	0	1	2		1	120	79	67		P322	0	1		13	8		112
	P137	0		11	75		145	82			P199	0	1	128		82	178				P271	0	6	167		142	154	133	114		P323	0		7	4	2	119	52
	P138	0		5	3	2	90	39			P200	0	1	62	62	35	167	122			P272	0	8	160		140	186	94	59		P324	0		16	11	6	106	49
	P139	1	11	138		106	154	117	89		P201	0	1	105	107	90	183	143			P273	0	3	4		6	120	22	11		P325	0		27	17	17	164	100
	P140	0	1	49		13	128		35		P202	0	5	80	67	44	169	119			P274	0	1	1		1	30	10			P326	0		17	10	5		69
	P141	0	1	45			168	84	60		P203	0	3	108	126	47		121			P275	0	1	2		2	125	73	25		P327	0		11	9	5	150	79
	P142	0	1	37		10	132		27		P204	0	1	39	31	26	164	124			P276	0	1	3			88	29			P328	0			29	13	183	109
	P143	0	1	60		16	161	122	58		P205	0	2	50	26	9	130	32			P277	0	1	9		3	154
	P144	0		113	97	63		33	46		P206	0	8	32	40	32	153	86			P278	0	1	1		3	70	10	10
	P145	0	1	1		1		27	11		P207	0	2	90	84		218	207			P279	0		136		161	181	153	125
	P146	0		8		4	144	56	22		P208	0	1	121	55	49	177	43			P280	0	1	1		1	52	20	19
	P147	0	1	50		12	131	49	21		P209	0	1	42	46	23	155	102			P281	0	1	34		12	131
	P148	0	3	46		8	182	63	35		P210	0	1	86	86	123	201	175			P282	0	1	6		4	15	10	4
	P149	0	1	7		2	98	21	10		P211	0	1	37	25	23	180	130			P283	0	24	190		186
	P150	1		181		117	182	131	106		P212	0	1	92	66	53	186	136			P284	0	1	4		2		15
	P151	0	1	60		24	176	101	66		P213	0	1	28	18		120	68			P285	0	1	1		1	2	3	6
	P152	0			10	9	206	75	176		P214	0	2	26	19		168	75			P286	2	1	40		7	186	69	227
	P153	0	1	25	13	8	139	38			P215	0	5	17	14		144	56			P287	0	1	4			139	74	34
	P154	0	1	32	35	24	145	69			P216	0	3	28	10		172	76			P288	0	1	15		10
	P155	0				2	113	41	16		P217	0		78	58	63	179	149			P289	0				4	52	43	23
	P156	0		17			56	37			P218	0	1	91	93	113		177			P290	0		2		1	141	77	36
	P157	0	1	38		17	149	56			P219	0	1	71	66	36	157	126			P291	0	1	4		5	72	58	36
	P158	0	1	35	19	8	89	24			P220	0	1	4	3	5	105	66			P292	0	1	7		3	140	69	29
	P159	0				19	181	114	75		P221	0		121	101	52	188	138			P293	0	1	6		4	55	27	19
	P160	1	5	153	124	75	152	126			P222	0		94	35	55	139	59			P294	0	1	4		3	81	27.2927
	P161	0	1	40	27	12	81	31			P223	0		25	18		120	88			P295	0	1	1		1	8		6
	P162	0		36	33	28	120	80			P224	0	1	95	127	66	203	124			P296	0	16	149		63	165
	P163	0	1		4	5					P225	0		24	16	25		57			P297	0	1	15		4	176	68
	P164	0	1	7	5		121	34			P226	0		144	73		190	89			P298	0			4
	P165	0	1	3		2	92	46			P227	0		109	82	46	154	81			P299	0	1	6
	P166	0	1	1	2	1	29	11			P228	0	1	35	22	20	189	118			P300	0			4	6	72	71	43
	P167	0	20	181	185	127	170	132			P229	0		28	27		155	74			P301	0	2	4	39	29		72
	P168	0	1	47	41	22	178	132			P230	0		118	95	41		130			P302	0			13	7	103	38
	P169	0	1	18			146	79			P231	0	1	105		39	231	157			P303	0				8	146	52	28
	P170	0	1	37	26	10	84	35			P232	0	2	102	63	50	203	135			P304	0						37
	P171	0	1	13	9	8	189				P233	0	1	47	31	14	174	116			P305	1	54			189	198	185	177
	P172	0	1		4	3	84	58			P234	0		15	7		115	50			P306	0		49		42	147	72	42
	P173	0	63	153	122	193	186	180			P235	0	1	35	35	20	181	66
	P174	0	1	79	66	41	136	75			P236	0		51	73	29	170	101
	P175	0	1	5			46				P237	0	1	21	22	12	168	71
	P176	0	1	26	19	13	93	60			P238	0		41	22	16	178	89
	P177	0	2	53	42	14	148				P239	0	5	113	136	41	180
	P178	0	1	39	54			96			P240	0	2	81	74	9	143	83
	P179	0	3	45	20			59			P241	0		41	24	16	126	47
	P180	0	1	35	17	7	173				P242	0		41	27		153	79
	P181	0	1			6	123	80	33		P243	0		24	17	20		79
	P182	0						89	29		P244	0		13	20	24	134	127
											P245	0		40	10	5	170	54
											P246	0		77	28	56		113
											P247	0		106	80
											P248	0		131	53	64	165	107
											P249	0		31	18	15	121	80
											P250	0		81	65	14	165	149
											P251	0		115	112	102	172	105
											P252	0		54	62	32		129
											P253	0			48	20	131	64
											P254	0		19	18	6	199	103

## Sheet: Fig. 3
Fig. 3a–b											Fig. 3c
	Short vaccine dose interval group 2xBNT162b2		anti-S1 IgG (EIA units) 1:1000 dilution									Short vaccine dose interval group 2xBNT162b2		anti-S1 IgG (EIA units) 1:1000 dilution
	Participant	PCR positive 0=no, 1=yes, before 1st dose, 2=yes, after second dose	Pre	1D3wk	2D3wk	2D3mo	2D6mo	2D8mo	3D3wk			Participant	3rd booster vaccine	3D3wk
	P1	0	3	43	132	83	54	33	146			P1	Pfizer	146
	P2	0	1	10	139	48	17	18	240			P2	Moderna	240
	P3	0	1	15	147	94	46	8	124			P3	Pfizer	124
	P4	0	2	24	158	57	26	30	218			P4	Pfizer	218
	P5	0	2	170	256	195	58		254			P5	Moderna	254
	P6	0	2	55	145	83	23	29	89			P6	Moderna	89
	P7	0	1	31	198	173	106	36	220			P7	Moderna	220
	P8	0	1	76	205	207	38	41	223			P8	Moderna	223
	P9	0	2	76	205	170	39	22	188			P9	Pfizer	188
	P10	1	38		141	83	37	24	132			P10	Pfizer	132
	P11	0	1	64	152	122	46	24	151			P11	Pfizer	151
	P12	0	1	49	187	152	69	27	225			P12	Pfizer	225
	P13	0	4	151	207	160	93		256			P13	Moderna	256
	P14	0	1	68	201	126	75	42	260			P14	Moderna	260
	P15	0	1	1	40	14	6	6	140			P15	Pfizer	140
	P16	0	1	3	71	42	18	6	175			P16	Moderna	175
	P17	0	2	104	173	115	44		190			P17	Moderna	190
	P18	0	2	38	140	73	29	5	189			P18	Pfizer	189
	P19	0	1	79	178	140	62	47	258			P19	Pfizer	258
	P20	0	10	28	128	49	19	10	173			P20	Pfizer	173
	P21	0	1	36	139	103	29		172			P21	Moderna	172
	P22	0	2	162	241	181	161	33	229			P22	Pfizer	229
	P23	0	3	39	179	86	22	16	208			P23	Moderna	208
	P24	0	1	63	153	114	57		197			P24	Moderna	197
	P25	0	2	6	137	123	47	22	176			P25	Pfizer	176
	P26	0	1	9	90	51		21	173			P26	Moderna	173
	P27	0	1	76	208	114	78	70	176			P27	Pfizer	176
	P28	0	1	22	142	63	27	11	208			P28	Moderna	208
	P29	1	19	125	144	97	56	22	148			P29	Moderna	148
	P30	0	1	65	188	54	41	27	188			P30	Moderna	188
	P31	0	1	17	122	63	44	27	194			P31	Moderna	194
	P32	0	1	16	128	99	32	17	219			P32	Moderna	219
	P33	0	6	75	166	123	29	22	163			P33	Pfizer	163
	P34	0	1	96	131	110	39	42	172			P34	Pfizer	172
	P35	0	1	40	109	88	25	17	182			P35	Moderna	182
	P36	0	2	54	156	127	68		108			P36	Pfizer	108
	P37	0	1	29	158	110	54	34	140			P37	Moderna	140
	P38	0	3	47	239	113	21		269			P38	Pfizer	269
	P39	0	1	39	160	70	18	12	182			P39	Moderna	182
	P40	0	1	91	183	123	67	8	183			P40	Moderna	183
	P41	2	12	63	218	143	76	57	241			P41	Pfizer	241
	P42	0	1	3	77	55	24	10	167			P42	Moderna	167
	P43	0	1	69	181	92	29	10	138			P43	Moderna	138
	P44	0	2	3	42	20	7	5	175			P44	Moderna	175
	P45	0	1	17	93	51	24	13	177			P45	Pfizer	177
	P46	0	5	108	219	194	25	13	228			P46	Pfizer	228
	P47	0	1	44	156	106	26	20	213			P47	Pfizer	213
	P48	0	1	72	133	99	47		174			P48	Moderna	174
	P49	0	2	17	103	49	20	19	153			P49	Moderna	153
	P50	0	2	77	132	131	97	87	160			P50	Moderna	160
	P51	0	1	40	176	137	39	30	191			P51	Pfizer	191
	P52	0	1	19	163	55	24	22	176			P52	Moderna	176
	P53	0	1	68	200	90	81	75	199			P53	Pfizer	199
	P54	0	4	23	150	90	17	12	211			P54	Moderna	211
	P55	0	1	15	113	107	33	22	116			P55	Pfizer	116
	P56	0	1	17	168	80	52		174			P56	Moderna	174
	P57	0	4	73	155	108	46		162			P57	Moderna	162
	P58	0	2	60	216	185	101	55	214			P58	Pfizer	214
	P59	0	2	112	165	138	93	52	179			P59	Pfizer	179
	P60	0	1	4	105	56	26	11	104			P60	Pfizer	104
	P61	0	1	112	199	122	28	39	227			P61	Moderna	227
	P62	0	10	105	192	179	127	89	215			P62	Moderna	215
	P63	0	1	26	115	49	18	8	193			P63	Pfizer	193
	P64	0	2	127	158	127	71	58	179			P64	Pfizer	179
	P65	0	1	24	161	100	33	12	163			P65	Pfizer	163
	P66	0	1	75	187	128	31	27	201			P66	Pfizer	201
	P67	0	2	17	105	65	31	14	139			P67	Pfizer	139
	P68	0	2	33	170	119	56	10	173			P68	Pfizer	173
	P69	0	1	15	104	65	30	13	204			P69	Pfizer	204
	P70	0	1	64	238	117	33	24	178			P70	Pfizer	178
	P71	1	6	134	178	56	11	7	151			P71	Pfizer	151
	P72	0	1	65	200	153	90	54	213			P72	Moderna	213
	P73	0	1	52	158	109	42	48	156			P73	Moderna	156
	P74	0		16	156	89	36		177			P74	Moderna	177
	P75	0	1	46	177	140	59	21	175			P75	Pfizer	175
	P76	0		67	167	103	54	12	161			P76	Pfizer	161
	P77	0		44	169	127	62	61	156			P77	Pfizer	156
	P78	0		92	136	91	50	32	191			P78	Moderna	191
	P79	1	8	156	163	122	81	70	112			P79	Pfizer	112
	P80	0	1	29	202	167	126	106	250			P80	Moderna	250
	P81	0		15	153	76	21	16	212			P81	Moderna	212
	P82	0		11	101	39	14	7	160			P82	Moderna	160
	P83	0	1	62	180	133	82	43	226			P83	Moderna	226
	P84	0	1	52	141	101	27	7	121			P84	Moderna	121
	P85	0	1	111	167	127	42	38	158			P85	Moderna	158
	P86	0	7	59	181	130	68	33	200			P86	Pfizer	200
	P87	0	1	25	161	63	37	28	200			P87	Moderna	200
	P88	0	1	18	120	46	14	13	213			P88	Moderna	213
	P89	0	1	19	193	93	19	11	220			P89	Pfizer	220
	P90	0	1	3	80	29	6	2	159			P90	Moderna	159
	P91	0	1	10	118	79	24	13	174			P91	Moderna	174
	P92	0	1	24	152	116	45	26	185			P92	Moderna	185
	P93	0	1	82	154	89	46	26	186			P93	Moderna	186
	P94	0	1	59	155	123	53	21	171			P94	Moderna	171
	P95	0	2	26	229	152	72	40	248			P95	Moderna	248
	P96	0	1	16	81	59	23	7	152			P96	Moderna	152
	P97	0	1	43	127	49	13	6	195			P97	Moderna	195
	P98	0	1	7	137	49	24	11	182			P98	Moderna	182
	P99	0		33	160	95	20	5	168			P99	Moderna	168
	P100	0	1	13	160	89	34	22	176			P100	Pfizer	176
	P101	0	2	29	158	97	44	22	182			P101	Moderna	182
	P102	0	1	19	76	62	26	13	197			P102	Moderna	197
	P103	0		209	185	86	19	10	209			P103	Moderna	209
	P104	0	1	23	102	57	19	12	177			P104	Pfizer	177
	P105	0		23	145	126	39	25	197			P105	Moderna	197
	P106	0	1	15	138	70	34	24	197			P106	Pfizer	197
	P107	0	8	47	163	107	57	42	180			P107	Moderna	180
	P108	0	1	51	127	66	40	31	124			P108	Moderna	124
	P109	0		98	208	174	101	74	229			P109	Moderna	229
	P110	0	1	7	110	44	13	2	179			P110	Pfizer	179
	P111	0		10	114	51	20	11	190			P111	Moderna	190
	P112	0	1	10	113	119	19	7	167			P112	Moderna	167
	P113	0		9	145	75	28	11	152			P113	Moderna	152
	P114	0	1	8	94	57	18	10	159			P114	Moderna	159
	P115	0	1	36	170	133	112	58	182			P115	Moderna	182
	P116	0	1	88	164	140	63	64	174			P116	Moderna	174
	P117	0	1	7	118	66	25	12	195			P117	Moderna	195
	P118	0	1	6	89	37	17	8	169			P118	Moderna	169
	P119	0	1	94	203	129	51	33	244			P119	Moderna	244
	P120	0	1	29	149	95	29	14	117			P120	Moderna	117

## Sheet: Fig. 4
Fig. 4a																						Fig. 4b
		Neutralizing antibodies (ID50) against SARS-Cov-variant D614G							Neutralizing antibodies (ID50) against SARS-Cov-variant Delta							Neutralizing antibodies (ID50) against SARS-Cov-variant Omicron								Neutralizing antibodies (ID50) against SARS-Cov-variant D614G		Neutralizing antibodies (ID50) against SARS-Cov-variant Delta		Neutralizing antibodies (ID50) against SARS-Cov-variant Omicron
	Picipant	2D3wk	2D3mo	2D6mo	2D8mo	3D3wk		Picipant	2D3wk	2D3mo	2D6mo	2D8mo	3D3wk		Picipant	2D3wk	2D3mo	2D6mo	2D8mo	3D3wk			Picipant	2D3wk	3D3wk	2D3wk	3D3wk	2D3wk	3D3wk
	P1	240	160	60	40	320		P1	160	40	30	20	320		P1	10	10	10	10	60			P1	240	320	160	320	10	60
	P3	160	60	10	10	320		P3	120	20	10	10	160		P3	10	10	10	10	30			P3	160	320	120	160	10	30
	P4	480	160	40	20	640		P4	160	80	20	10	480		P4	10	10	10	10	160			P4	480	640	160	480	10	160
	P9	480	240	60	40	1920		P9	240	120	60	20	480		P9	10	10	10	10	80			P9	480	1920	240	480	10	80
	P12	640	240	60	80	1920		P12	160	120	60	20	1280		P12	10	20	20	10	480			P12	640	1920	160	1280	10	480
	P15	120	80	60	80	320		P15	30	10	10	10	240		P15	10	10	10	10	60			P15	120	320	30	240	10	60
	P18	240	240	60	60	960		P18	80	60	30	10	320		P18	10	10	10	10	120			P18	240	960	80	320	10	120
	P19	240	160	160	160	3840		P19	160	120	80	40	2560		P19	10	10	10	10	480			P19	240	3840	160	2560	10	480
	P20	240	30	30	10	640		P20	240	30	10	10	640		P20	10	10	10	10	40			P20	240	640	240	640	10	40
	P22	960	240	160	60	1920		P22	320	120	120	30	1280		P22	80	30	40	20	320			P22	960	1920	320	1280	80	320
	P25	120	80	10	40	1920		P25	80	60	10	10	1920		P25	10	10	10	10	640			P25	120	1920	80	1920	10	640
	P27	640	240	160	160	1920		P27	480	240	160	160	1280		P27	80	30	40	10	320			P27	640	1920	480	1280	80	320
	P34	640	120	30	40	960		P34	240	160	20	10	960		P34	10	10	10	10	240			P34	640	960	240	960	10	240
	P45	160	120	30	30	640		P45	80	60	30	10	640		P45	10	10	10	10	160			P45	160	640	80	640	10	160
	P46	640	240	60	40	1920		P46	240	120	20	20	640		P46	20	30	10	10	640			P46	640	1920	240	640	20	640
	P47	240	240	60	60	3840		P47	240	80	30	10	640		P47	40	10	10	10	640			P47	240	3840	240	640	40	640
	P53	240	80	120	80	1280		P53	80	60	40	60	1280		P53	10	10	10	10	240			P53	240	1280	80	1280	10	240
	P58	640	120	160	40	2560		P58	240	120	40	30	1280		P58	30	10	10	10	240			P58	640	2560	240	1280	30	240
	P60	120	80	20	20	960		P60	40	30	10	10	480		P60	10	10	10	10	40			P60	120	960	40	480	10	40
	P63	120	120	60	30	1920		P63	80	60	20	20	960		P63	10	10	10	10	640			P63	120	1920	80	960	10	640
	P64	480	240	120	40	960		P64	120	60	40	20	480		P64	10	10	10	10	120			P64	480	960	120	480	10	120
	P65	160	120	60	20	640		P65	120	80	30	20	960		P65	10	10	10	10	160			P65	160	640	120	960	10	160
	P66	240	120	60	40	1280		P66	80	60	20	10	640		P66	10	10	10	10	320			P66	240	1280	80	640	10	320
	P67	160	160	120	40	960		P67	120	80	40	20	640		P67	10	10	10	10	120			P67	160	960	120	640	10	120
	P69	160	120	40	40	640		P69	60	20	10	10	320		P69	10	10	10	10	160			P69	160	640	60	320	10	160
	P70	240	240	40	30	960		P70	80	80	30	30	480		P70	20	20	10	10	240			P70	240	960	80	480	20	240
	P86	480	120	120	80	480		P86	120	120	40	30	480		P86	20	10	10	10	240			P86	480	480	120	480	20	240
	P51	320	320	120	60	1920		P51	320	240	40	20	1280		P51	10	10	10	10	480			P51	320	1920	320	1280	10	480
	P72	1280	640	240	80	1280		P72	480	80	60	60	960		P72	30	10	10	10	480			P72	1280	1280	480	960	30	480
	P83	320	320	160	80	1920		P83	120	160	40	20	1280		P83	30	20	10	10	320			P83	320	1920	120	1280	30	320
	P84	640	120	80	40	480		P84	240	80	20	10	320		P84	20	10	10	10	80			P84	640	480	240	320	20	80
	P87	480	60	160	60	1920		P87	160	60	60	40	640		P87	10	10	10	10	240			P87	480	1920	160	640	10	240
	P88	240	40	30	40	960		P88	80	30	20	20	480		P88	10	10	10	10	160			P88	240	960	80	480	10	160
	P90	120	40	10	10	640		P90	60	20	10	10	320		P90	10	10	10	10	60			P90	120	640	60	320	10	60
	P91	160	40	30	40	1280		P91	20	10	10	10	160		P91	10	10	10	10	120			P91	160	1280	20	160	10	120
	P92	240	80	80	60	1920		P92	160	60	30	20	640		P92	10	10	10	10	240			P92	240	1920	160	640	10	240
	P93	320	320	80	60	960		P93	160	120	40	20	640		P93	10	10	10	10	240			P93	320	960	160	640	10	240
	P94	640	320	240	120	3840		P94	160	240	120	40	960		P94	20	40	20	10	320			P94	640	3840	160	960	20	320
	P95	960	640	80	80	2560		P95	240	240	80	80	1920		P95	10	20	10	10	240			P95	960	2560	240	1920	10	240
	P96	160	60	20	10	640		P96	60	40	10	10	320		P96	10	10	10	10	120			P96	160	640	60	320	10	120
	P97	120	120	20	20	1920		P97	120	60	10	10	960		P97	10	10	10	10	320			P97	120	1920	120	960	10	320
	P98	160	160	30	40	1280		P98	120	40	30	10	240		P98	10	10	10	10	120			P98	160	1280	120	240	10	120
	P99	640	240	80	20	1280		P99	160	80	20	10	640		P99	10	10	10	10	120			P99	640	1280	160	640	10	120
	P101	480	320	120	60	1280		P101	160	80	40	30	960		P101	20	20	20	10	960			P101	480	1280	160	960	20	960
	P102	320	60	30	20	960		P102	80	20	10	10	640		P102	10	10	10	10	160			P102	320	960	80	640	10	160
	P103	640	240	80	40	1920		P103	240	80	30	20	640		P103	10	10	10	10	480			P103	640	1920	240	640	10	480
	P105	320	240	160	60	640		P105	80	80	30	20	320		P105	10	10	10	10	120			P105	320	640	80	320	10	120
	P107	1280	320	160	120	2560		P107	160	80	60	40	960		P107	20	10	10	10	320			P107	1280	2560	160	960	20	320
	P109	480	320	240	120	2560		P109	240	120	80	60	1920		P109	10	10	10	10	480			P109	480	2560	240	1920	10	480
	P115	320	160	120	60	1920		P115	320	160	80	60	640		P115	10	20	10	10	160			P115	320	1920	320	640	10	160
	P117	160	40	30	30	1280		P117	80	30	20	10	480		P117	10	10	10	10	480			P117	160	1280	80	480	10	480
	P118	160	80	30	10	640		P118	60	20	10	10	320		P118	10	10	10	10	160			P118	160	640	60	320	10	160
	P119	960	480	240	80	3840		P119	320	240	40	40	3820		P119	60	40	20	20	1280			P119	960	3840	320	3820	60	1280
	P73	240	320	60	60	640		P73	120	120	30	20	480		P73	10	10	10	10	60			P73	240	640	120	480	10	60
	P81	240	160	30	40	2560		P81	160	60	20	10	960		P81	10	10	10	10	240			P81	240	2560	160	960	10	240
	P82	120	40	30	10	1280		P82	120	40	10	10	480		P82	10	10	10	10	80			P82	120	1280	120	480	10	80
	P44	120	20	20	10	1920		P44	10	10	10	10	480		P44	10	10	10	10	120			P44	120	1920	10	480	10	120
	P54	960	120	120	20	1920		P54	80	60	20	10	480		P54	10	10	10	10	80			P54	960	1920	80	480	10	80
	P41	160	1920	1280	320	960		P41	120	480	480	320	960		P41	10	160	120	120	240			P41	160	960	120	960	10	240

## Sheet: Fig. 5
Fig 5.a–c
	Short vaccine dose interval group 2xBNT162b2	anti-S1 IgG (EIA units) 1:1000 dilution		Neutralizing antibodies (ID50) against SARS-Cov-variant D614G		Neutralizing antibodies (ID50) against SARS-Cov-variant Delta			Long vaccine dose interval group 2xBNT162b2	anti-S1 IgG (EIA units) 1:1000 dilution		Neutralizing antibodies (ID50) against SARS-Cov-variant D614G		Neutralizing antibodies (ID50) against SARS-Cov-variant Delta			Long vaccine dose interval group 2xmRNA-1273	anti-S1 IgG (EIA units) 1:1000 dilution		Neutralizing antibodies (ID50) against SARS-Cov-variant D614G		Neutralizing antibodies (ID50) against SARS-Cov-variant Delta			Long vaccine dose interval group ChAdOx1+BNT162b2	anti-S1 IgG (EIA units) 1:1000 dilution		Neutralizing antibodies (ID50) against SARS-Cov-variant D614G		Neutralizing antibodies (ID50) against SARS-Cov-variant Delta			Long vaccine dose interval group ChAdOx1+mRNA-1273	anti-S1 IgG (EIA units) 1:1000 dilution		Neutralizing antibodies (ID50) against SARS-Cov-variant D614G		Neutralizing antibodies (ID50) against SARS-Cov-variant Delta
	Participant	2D3wk	2D3mo	2D3wk	2D3mo	2D3wk	2D3mo		Participant	2D3wk	2D3mo	2D3wk	2D3mo	2D3wk	2D3mo		Participant	2D3wk	2D3mo	2D3wk	2D3mo	2D3wk	2D3mo		Participant	2D3wk	2D3mo	2D3wk	2D3mo	2D3wk	2D3mo		Participant	2D3wk	2D3mo	2D3wk	2D3mo	2D3wk	2D3mo
	P1	132	83	240	160	160	40		P121	158							P184	182	127						P255	123	45	1280	160	120	30		P307	142	75	1280	320	160	30
	P2	139	48						P122	180	106	1280	320	480	160		P185	19							P256	159	75	960	240	480	80		P308	164	80	1280	160	160	60
	P3	147	94	160	60	120	20		P123	173							P187	142	66						P257	101	60	240	80	30	30		P309	162	45	480	160	160	80
	P4	158	57	480	160	160	80		P124		88						P188	167	114	960	960	640	480		P258	128	32	640	240	160	60		P310	184	117	1920	640	480	160
	P5	256	195						P125	163	83	1920	240	640	240		P189	179	156	960	640	480	320		P259	160	80	920	240	480	40		P311	128	102	640	240	160	40
	P6	145	83						P126	113							P190	191							P260	108	71						P312	136		480		320
	P7	198	173						P127	120	65	640	240	240	80		P191	219							P261		57						P313	190	110	960	160	160	80
	P8	205	207						P129	134	84	960	160	160	60		P192	103	95	640	320	240	120		P262	100	41	960	160	120	60		P314	169	129	960	240	320	80
	P9	205	170	480	240	240	120		P130	165	75	960	480	480	120		P194	139							P263		49						P315	135	60	320	160	120	60
	P10	141	83						P131	128	50	480	160	120	40		P196	238							P265	91	40						P316	139	61	1280	480	240	30
	P11	152	122						P132	142	54	920	120	480	80		P197	147							P266	89	29	480	120	80	20		P317	170	103	960	320	240	80
	P12	187	152	640	240	160	120		P133	68	60	1280	240	80	40		P198	174	112						P267	51	27	320	240	160	120		P318	187	119	2560	240	480	60
	P13	207	160						P134		121		960		120		P199	178							P268		63						P319		61		480		120
	P14	201	126						P135	127	108	480	320	480	480		P200	167	122						P269	144	56	640	480	240	80		P320	168	60	1280	160	120	40
	P15	40	14	120	80	30	10		P136	171	88	960	240	320	160		P201	183	143	1920	960	640	240		P270	120	79	640	960	480	240		P322		112		240		60
	P16	71	42						P137	145	82						P202	169	119	960	960	240	240		P271	154	133	1920	960	1280	960		P323	119	52	480	40	160	20
	P17	173	115						P138	90	39	320	80	20	10		P203		121		240		160		P272	186	94	1920	1280	1920	480		P324	106	49	160	80	160	80
	P18	140	73	240	240	80	60		P139	154	117						P204	164	124	1280	320	480	240		P273	120	22						P325	164	100	960	320	640	160
	P19	178	140	240	160	160	120		P140	128		1280		640			P205	130	32	320	120	160	40		P274	30	10	240	40	80	30		P326		69		480		60
	P20	128	49	240	30	240	30		P141	168	84	640	480	320	80		P206	153	86	480	480	160	60		P275	125	73	960	160	240	120		P327	150	79	640	240	160	30
	P21	139	103						P142	132							P207	218	207						P276	88	29	960	80	240	40		P328	183	109	1280	320	240	80
	P22	241	181	960	240	320	120		P143	161	122	480	240	480	160		P208	177	43						P277	154
	P23	179	86						P144		33						P209	155	102	1920	960	480	240		P278	70	10	320	80	60	40
	P24	153	114						P145		27						P210	201	175						P279	181	153	3840	1280	1280	640
	P25	137	123	120	80	80	60		P146	144	56	1280	240	120	40		P211	180	130	960	240	920	240		P280	52	20	320	80	120	40
	P26	90	51						P147	131	49	960	80	160	60		P212	186	136						P281	131
	P27	208	114	640	240	480	240		P148	182	63	1280	240	240	80		P213	120	68						P282	15	10
	P28	142	63						P149	98	21	240	30	120	10		P214	168	75						P284		15
	P29	144	97						P150	182	131						P215	144	56						P285	2	3	10	10	10	10
	P30	188	54						P151	176	101	1280	240	240	120		P216	172	76	640	160	480	80		P286	186	69	1280	240	240	30
	P31	122	63						P152	206	75	2560	240	640	80		P217	179	149	960	960	640	320		P287	139	74	480	320	240	80
	P32	128	99						P153	139	38	480	120	240	30		P218		177		1920		480		P289	52	43	480	120	120	40
	P33	166	123						P154	145	69	960	480	480	160		P219	157	126						P290	141	77	240	240	60	40
	P34	131	110	640	120	240	160		P155	113	41						P220	105	66						P291	72	58	480	120	160	80
	P35	109	88						P156	56	37	1280	240	240	80		P221	188	138	2560	1280	1280	320		P292	140	69	640	480	640	240
	P36	156	127						P157	149	56						P222	139	59	1280	480	240	80		P293	55	27
	P37	158	110						P158	89	24						P223	120	88	480	240	240	120		P294	81	27	480	160	120	30
	P38	239	113						P159	181	114	960	480	320	160		P224	203	124						P295	8
	P39	160	70						P160	152	126						P225		57		160		80		P296	165
	P40	183	123						P161	81	31	960	240	80	20		P226	190	89						P297	176	68
	P41	218	143	160	1920	120	480		P162	120	80	960	160	160	40		P227	154	81						P300	72	71	960	240	320	80
	P42	77	55						P164	121	34						P228	189	118						P301		72
	P43	181	92						P165	92	46	240	120	60	20		P229	155	74	1920	320	640	240		P302	103	38	480	240	240	60
	P44	42	20	120	20	10	10		P166	29	11						P230		130		960		160		P303	146	52	960	480	240	240
	P45	93	51	160	120	80	60		P167	170	132	2560	640	480	320		P231	231	157						P304		37
	P46	219	194	640	240	240	120		P168	178	132						P232	203	135						P305	198	185
	P47	156	106	240	240	240	80		P169	146	79						P233	174	116						P306	147	72	1280	240	640	240
	P48	133	99						P170	84	35						P234	115	50	640	120	120	30
	P49	103	49						P171	189							P235	181	66
	P50	132	131						P172	84	58						P236	170	101	960	320	480	120
	P51	176	137	320	320	320	240		P173	186	180						P237	168	71
	P52	163	55						P174	136	75						P238	178	89	960	480	480	160
	P53	200	90	240	80	80	60		P175	46							P239	180
	P54	150	90	960	120	80	60		P176	93	60						P240	143	83
	P55	113	107						P177	148							P241	126	47	480	160	240	60
	P56	168	80						P178		96						P242	153	79	640	640	320	120
	P57	155	108						P179		59						P243		79		240		60
	P58	216	185	640	120	240	120		P180	173							P244	134	127	640	320	160	80
	P59	165	138						P181	123	80	920	240	120	60		P245	170	54	640	240	160	40
	P60	105	56	120	80	40	30										P246		113
	P61	199	122														P248	165	107
	P62	192	179														P249	121	80	320	120	120	80
	P63	115	49	120	120	80	60										P250	165	149
	P64	158	127	480	240	120	60										P251	172	105
	P65	161	100	160	120	120	80										P252		129
	P66	187	128	240	120	80	60										P253	131	64	1920	160	320	120
	P67	105	65	160	160	120	80										P254	199	103
	P68	170	119	320	240	120	60
	P69	104	65	160	120	60	20
	P70	238	117	240	240	80	80
	P71	178	56
	P72	200	153	1280	640	480	80
	P73	158	109	240	320	120	120
	P74	156	89
	P75	177	140
	P76	167	103
	P77	169	127
	P78	136	91
	P79	163	122
	P80	202	167
	P81	153	76	240	160	160	60
	P82	101	39	120	40	120	40
	P83	180	133	320	320	120	160
	P84	141	101	640	120	240	80
	P85	167	127
	P86	181	130	480	120	120	120
	P87	161	63	480	60	160	60
	P88	120	46	240	40	80	30
	P89	193	93
	P90	80	29	120	40	60	20
	P91	118	79	160	40	40	20
	P92	152	116	240	80	160	60
	P93	154	89	320	320	160	120
	P94	155	123	640	320	160	240
	P95	229	152	960	640	240	240
	P96	81	59	160	60	60	40
	P97	127	49	120	120	120	60
	P98	137	49	160	160	120	40
	P99	160	95	640	240	160	80
	P100	160	89
	P101	158	97	480	320	240	160
	P102	76	62	320	60	80	20
	P103	185	86	640	240	240	80
	P104	102	57
	P105	145	126	320	240	80	80
	P106	138	70
	P107	163	107	1280	320	160	80
	P108	127	66
	P109	208	174	480	320	240	120
	P110	110	44
	P111	114	51
	P112	113	119
	P113	145	75
	P114	94	57
	P115	170	133	320	160	320	160
	P116	164	140
	P117	118	66	160	40	80	30
	P118	89	37	160	80	60	20
	P119	203	129	960	480	960	160
	P120	149	95

## Sheet: Suppl.fig. 1
Supplementary fig. 1a										Supplementary fig. 1b										Supplementary fig. 1c										Supplementary fig. 1d										Supplementary fig. 1e
Short vaccine dose interval group 2xBNT162b2		anti-S1 IgG (EIA units) 1:300 dilution								Long vaccine dose interval group 2xBNT162b2		anti-S1 IgG (EIA units) 1:300 dilution								Long vaccine dose interval group 2xmRNA-1273		anti-S1 IgG (EIA units) 1:300 dilution								Long vaccine dose interval group ChAdOx1+BNT162b2		anti-S1 IgG (EIA units) 1:300 dilution								Long vaccine dose interval group ChAdOx1+mRNA-1273		anti-S1 IgG (EIA units) 1:300 dilution
Participant	PCR positive 0=no, 1=yes, before 1st dose, 2=yes, after second dose	Pre	1D3wk	2D3wk	2D3mo	2D6mo	2D8mo	3D3wk		Participant	PCR positive 0=no, 1=yes, before 1st dose, 2=yes, after second dose	Pre	1D3wk	1D6wk	1D3mo	2D3wk	2D3mo	2D6mo		Participant	PCR positive 0=no, 1=yes, before 1st dose, 2=yes, after second dose	Pre	1D3wk	1D6wk	1D3mo	2D3wk	2D3mo	2D6mo		Participant	PCR positive 0=no, 1=yes, before 1st dose, 2=yes, after second dose	Pre	1D3wk	1D6wk	1D3mo	2D3wk	2D3mo	2D6mo		Participant	PCR positive 0=no, 1=yes, before 1st dose, 2=yes, after second dose	Pre	1D3wk	1D6wk	1D3mo	2D3wk	2D3mo	2D6mo
P1	0	7	63	122	91	68	47	120		P121	0		67	33	23	132				P183	0	2	60							P255	0	1	1	1	1	117	57			P307	0		56	31	24	121	66
P2	0	1	17	115	61	27	27	130		P122	0	3	40	32	27	138	119			P184	0	1	51	42	13	136	120			P256	0	1	33	48	18	123	65			P308	0		7		2	126	96
P3	0	1	30	128	86	50	12	129		P123	0	1	42	38	22	128				P185	0	1	4		1	54				P257	0	3	21	4	4	78	52			P309	0		9	17	14	128	67
P4	0	1	33	122	68	31	35	133		P124	0	1					100			P186	0	1	40		48					P258	0	4	10	11	6	99	39			P310	0		38	45	43	122	113
P5	0	2	116	136	125	67		135		P125	0		83	67		129				P187	0	5	44	60	26	118	68			P259	0		43	30	29	127	92			P311	0		31	16	17	118	104
P6	0	7	66	109	85	36	47	95		P126	0		14	24	9	105				P188	0	5	111	111	118	130	105			P260	0			16	21	101	78			P312	0		8	8		122
P7	0	4	50	126	118	99	49	127		P127	0	1	28	14	7	105	75			P189	1	1	81	59	39	130	125			P261	1	4	104		79		74	56		P313	0		18	18	11	137	111
P8	0	1	82	136	134	51	55	139		P128	0		35	26	19					P190	0	4			98	132				P262	0	3	4		2	111	57	27		P314	0		41	14	19	137	124
P9	0	2	85	129	123	58	42	124		P129	0		40	35	8	122	92			P191	0	1	98	66	32	132				P263	0	1	5		2		59	127		P315	0		4	3	2	118	72
P10	1	42		124	82	38	32	118		P130	0		4	4	4	114	77			P192	0		38	26	30	98	93			P264	0		6		5					P316	0		25		15	121	74
P11	0	1	67	124	114	65	39	129		P131	0		59	38	37	105	67			P193	1	42	144	141						P265	0		25		12	138	91	40		P317	0		5	13	3	126	100
P12	0	1	65	121	112	79	42	135		P132	0		72	35	18	113	68			P194	0	1	60	30	24	122				P266	0	1	1		1	104	46	23		P318	0		64		18	135	113
P13	0	4	115	125	114	88		133		P133	0		32		6	110	92			P195	1	21	139	138	124					P267	0	1	2		1	102	69	25		P319	0		3		13		77
P14	0	1	85	132	109	85	61	141		P134	0		39	30	18		113			P196	0		118	89	36	147				P268	0	1	13		10		83	36		P320	0			49	32	120	92
P15	0	3	7	62	31	19	17	117		P135	0		60	44	39	119	113			P197	0	1	58	35	17	130				P269	0	1	7		16	121	66			P321	0	11	30	37
P16	0	2	15	87	60	30	11	124		P136	0		66	46	28	124	96			P198	0	1	92		40	134	117			P270	0	1	5		4	137	118	82		P322	0	0		19	14		108
P17	0	2	102	137	115	63		143		P137	0		30	72		121	99			P199	0	1	124		97	141				P271	0	8	125		120	126	114	105		P323	0		10	7	3	113	71
P18	0	2	53	114	82	45	11	123		P138	0		6	4	2	98	60			P200	0	1	70	63	54	132	121			P272	0	14	125		114	134	95	75		P324	0		26	14	9	111	68
P19	0	1	89	131	120	77	70	162		P139	1	14	113		105	118	108	99		P201	0	1	107	104	89	125	117			P273	0	1	1		1	111	36	22		P325	0		38	23	22	137	108
P20	0	16	45	116	65	31	17	127		P140	0	5	101		39	139		79		P202	0	8	92	81	57	132	109			P274	0	1	1		1	51	20			P326	0		28	16	9		95
P21	0	3	61	120	104	40		140		P141	0	1	61			128	90	70		P203	0	9	105	107	63		107			P275	0	3	6		3	124	96	39		P327	0		17	13	9	119	89
P22	0	5	122	139	126	122	49	138		P142	0	1	41		15	113		38		P204	0	1	53	48	38	124	105			P276	0	1	8			106	52			P328	0			49	26	124	111
P23	0	4	54	141	109	54	29	146		P143	0	1	67		21	124	108	65		P205	0	3	67	51	20	119	60			P277	0	1	19		7	122
P24	0	1	71	115	106	78		126		P144	0		101	93	70		49	63		P206	0	15	52	60	51	121	100			P278	0	1	4		1	83	16	18
P25	0	1	11	115	108	59	32	135		P145	0	1	1		1		45	20		P207	0	3	99	91		143	132			P279	0		124		129	131	123	114
P26	0	1	19	100	61		28	129		P146	0		11		5	115	63	32		P208	0	3	113	73	69	132	64			P280	0	1	2		2	98	48	29
P27	0	2	85	137	111	94	90	137		P147	0	1	60		18	121	62	35		P209	0	1	74	72	47	128	112			P281	0	3	44		18	109
P28	0	1	22	126	80	25	19	151		P148	0	7	65		17	126	83	55		P210	0	1	107	108	116	148	137			P282	0	0.248602	12.4123		9.3048	27.1153	17.9526	9.48238
P29	1	18	112	126	94	65	28	128		P149	0	1	16		4	105	37	16		P211	0	1	55	30	37	123	102			P283	0	44	132		136
P30	0	1	82	134	76	59	43	136		P150	1		133		115	129	120	107		P212	0	1	82	77	60	124	102			P284	0	1	10		4		29
P31	0	1	27	110	80	61	42	136		P151	0	1	76		38	121	93	76		P213	0	2	40	32		124	87			P285	0	1	1		1	7	13	13
P32	0	2	29	122	105	50	30	145		P152	0			19	14	137	87	129		P214	0	2	45	36		140	95			P286	2	1	56		12	130	87	139
P33	0	9	88	128	115	37	30	129		P153	0	1	50	27	14	133	55			P215	0	5	25	18		123	66			P287	0	1	9			121	97	54
P34	0	2	95	115	99	49	54	122		P154	0	1	51	54	40	131	90			P216	0	3	41	16		122	89			P288	0	1	29		17
P35	0	2	56	112	109	33	25	144		P155	0				3	114	60	27		P217	0		87	74	76	124	121			P289	0				8	84	69	39
P36	0	3	73	132	119	80		115		P156	0		27			81	52			P218	0	1	98	94	103		122			P290	0		5		5	119	91	58
P37	0	1	49	135	108	74	39	131		P157	0	1	62		30	130	85			P219	0	1	79	81	59	133	122			P291	0	1	9		10	99	83	54
P38	0	2	60	135	105	30		138		P158	0	1	51	33	14	97	36			P220	0	3	11	8	10	114	66			P292	0	1	14		8	127	88	53
P39	0	1	56	124	82	26	22	122		P159	0				31	132	106	78		P221	0		106	108	81	129	120			P293	0	1	14		9	80	48	38
P40	0	2	101	132	115	88	25	132		P160	1	6	128	113	87	123	109			P222	0		101	59	79	111	78			P294	0	1	6		5	99	50
P41	2	15	80	156	136	93	72	163		P161	0	1	61	40	23	94	49			P223	0		47	37		125	112			P295	0	1	1		1	17		10
P42	0	1	7	89	74	40	19	129		P162	0		59	49	40	114	92			P224	0	1	90	108	82	132	111			P296	0	24	133		88	141
P43	0	2	85	134	99	44	18	123		P163	0	1		10	8					P225	0			31	43		80			P297	0	1	27		7	148	95
P44	0	1	2	52	27	7	3	133		P164	0	1	15	10		105	48			P226	0		110	87		119	94			P298	0			8
P45	0	1	30	96	70	36	22	121		P165	0	1	6		2	88	61			P227	0		103	91	68	119	89			P299	0	1	13
P46	0	3	99	132	131	38	23	138		P166	0	1	1	4	1	46	21			P228	0	1	45	29	27	129	106			P300	0			8	11	89	89	67
P47	0	2	66	122	103	45	34	138		P167	0	35	142	144	120	138	122			P229	0		64	79		127	103			P301	0	5	11	59	45		91
P48	0	2	92	126	114	66		136		P168	0	1	64	64	36	138	118			P230	0		105	105	64		113			P302	0			20	10	117	59
P49	0	5	32	108	75	37	33	121		P169	0	1	27			127	90			P231	0	1	103		62	136	121			P303	0				15	126	72	44
P50	0	1	67	116	119	98	89	131		P170	0	1	61	43	17	94	56			P232	0	1	94	63	52	125	105			P304	0						54
P51	0	1	51	127	111	54	44	134		P171	0	1	22	15	15	142				P233	0	1	66	48	24	127	103			P305	1	71			129	132	129	137
P52	0	1	31	123	66	37	36	133		P172	0	1		6	4	92	72			P234	0		27	14		115	79			P306	0		68		65	123	91	65
P53	0	3	86	132	96	88	85	132		P173	0	12	137	131	132	136	138			P235	0	2	59	49	36	126	81
P54	0	2	33	119	100	27	18	126		P174	0	1	85	85	74	137	93			P236	0		68	76	41	118	89
P55	0	1	41	107	106	38	21	112		P175	0	1	12			65				P237	0	1	22	22	20	127	66
P56	0	4	34	125	93	69		120		P176	0	1	49	30	17	102	79			P238	0		60	38	24	120	94
P57	0	4	102	134	113	66		139		P177	0	1	67	73	24	139				P239	0	2	85	90	47	133
P58	0	1	75	125	124	99	66	129		P178	0	1	53	65			120			P240	0	1	72	60	10	120	91
P59	0	3	106	118	111	91	70	121		P179	0	3	58	29			67			P241	0		56	38	29	111	66
P60	0	1	6	102	71	39	19	105		P180	0	1	63	28	15	143				P242	0		52	37		131	88
P61	0	1	103	134	116	48	66	130		P181	0	1			10	112	96	51		P243	0		39	27	34		98
P62	0	18	113	140	132	116	95	150		P182	0						113	51		P244	0		17	23	25	112	95
P63	0	1	44	110	67	29	13	135												P245	0		24	11	6	121	128
P64	0	4	98	118	108	73	66	126												P246	0		122	95	108		131
P65	0	1	42	117	100	49	21	123												P247	0		129	118
P66	0	1	84	124	104	45	34	129												P248	0		115	67	82	132	103
P67	0	1	33	105	84	50	27	125												P249	0		45	23	17	109	83
P68	0	3	21	126	111	70	17	124												P250	0		84	79	19	130	122
P69	0	1	32	106	82	44	24	129												P251	0		96	96	88	131	95
P70	0	1	71	150	109	48	40	151												P252	0		70	73	45		112
P71	1	9	122	131	70	17	12	128												P253	0			71	36	120	84
P72	0	2	84	132	120	95	69	132												P254	0		32	28	10	137	107
P73	0	2	67	122	107	60	54	124
P74	0		22	129	101	52		134
P75	0	1	67	127	115	73	37	128
P76	0		94	137	110	69	22	135
P77	0		68	142	131	98	66	134
P78	0		77	118	97	65	49	133
P79	1	7	116	122	112	93	85	105
P80	0	1	43	130	122	113	105	140
P81	0		26	121	87	32	26	134
P82	0		20	105	53	24	13	131
P83	0	1	86	124	114	87	57	140
P84	0	1	68	124	109	37	14	123
P85	0	1	110	131	118	63	62	136
P86	0	2	69	140	126	88	53	149
P87	0	1	33	127	79	54	46	150
P88	0	2	33	95	71	28	25	133
P89	0	1	34	134	98	31	17	139
P90	0	1	5	93	45	10	3	122
P91	0	1	15	99	84	34	20	113
P92	0	1	40	134	104	62	33	138
P93	0	1	92	123	98	63	41	127
P94	0	1	71	121	112	69	39	134
P95	0	1	44	135	121	88	58	133
P96	0	1	26	82	75	32	10	127
P97	0	1	59	115	69	23	9	135
P98	0	1	13	114	67	38	17	122
P99	0		55	121	94	30	7	118
P100	0	1	22	136	102	54	33	133
P101	0	1	50	127	103	71	36	134
P102	0	2	34	89	80	44	26	133
P103	0		136	128	104	39	20	136
P104	0	3	43	105	72	32	21	130
P105	0		35	115	105	52	39	129
P106	0	1	24	125	91	56	38	139
P107	0	11	64	125	109	74	57	131
P108	0	1	79	121	87	66	62	123
P109	0		96	129	122	100	86	137
P110	0	1	18	112	63	27	8	130
P111	0		14	111	71	35	18	128
P112	0	1	18	107	108	30	13	129
P113	0		18	117	89	43	19	120
P114	0	1	15	99	72	29	16	119
P115	0	5	44	119	105	99	67	124
P116	0	1	99	140	126	90	87	146
P117	0	1	13	111	82	38	21	135
P118	0	1	11	97	54	29	15	122
P119	0	1	100	133	111	62	45	137
P120	0	1	45	119	100	47	25	115

## Sheet: Suppl.fig. 2
	Supplementary fig. 2a, f								Supplementary fig. 2b, e, f						Supplementary fig. 2c, e, f						Supplementary fig. 2d, e, f						Supplementary fig. 2e, f
	Short vaccine dose interval group 2xBNT162b2			anti-S1 IgG (EIA units) 1:1000 dilution					Long vaccine dose interval group 2xBNT162b2		anti-S1 IgG (EIA units) 1:1000 dilution				Long vaccine dose interval group 2xmRNA-1273		anti-S1 IgG (EIA units) 1:1000 dilution				Long vaccine dose interval group ChAdOx1+BNT162b2		anti-S1 IgG (EIA units) 1:1000 dilution				Long vaccine dose interval group ChAdOx1+mRNA-1273		anti-S1 IgG (EIA units) 1:1000 dilution
	Participant	Age group	3rd booster vaccine	1D3wk	2D3wk	2D3mo	3D3wk		Participant	Age group	1D3wk	2D3wk	2D3mo		Participant	Age group	1D3wk	2D3wk	2D3mo		Participant	Age group	1D3wk	2D3wk	2D3mo		Participant	Age group	1D3wk	2D3wk	2D3mo
	P1	55-65	Pfizer	43	132	83	146		P121	45-54	68	158			P183	20-34	48				P255	55-65	2	123	45		P307	35-44	44	142	75
	P2	35-44	Moderna	10	139	48	240		P122	20-34	20	180	106		P184	55-65	31	182	127		P256	35-44	24	159	75		P308	45-54	3	164	80
	P3	20-34	Pfizer	15	147	94	124		P123	45-54	34	173			P185	20-34	1	19			P257	55-65	20	101	60		P309	35-44	21	162	45
	P4	45-54	Pfizer	24	158	57	218		P124	20-34			88		P186	20-34	25				P258	55-65	16	128	32		P310	35-44	25	184	117
	P5	35-44	Moderna	170	256	195	254		P125	20-34	67	163			P187	20-34	29	142	66		P259	20-34	41	160	80		P311	55-65	24	128	102
	P6	35-44	Moderna	55	145	83	89		P126	45-54	9	113			P188	55-65	113	167	114		P260	45-54		108	71		P312	35-44	9	136
	P7	55-65	Moderna	31	198	173	220		P127	55-65	24	120	65		P189	35-44	71	179	156		P261	55-65	97		57		P313	35-44	13	190	110
	P8	45-54	Moderna	76	205	207	223		P128	20-34	19				P190	45-54		191			P262	45-54	3	100	41		P314	35-44	30	169	129
	P9	35-44	Pfizer	76	205	170	188		P129	45-54	21	134	84		P191	35-44	91	219			P263	55-65	7		49		P315	35-44	4	135	60
	P10	20-34	Pfizer		141	83	132		P130	45-54	2	165	75		P192	35-44	31	103	95		P264	45-54	3				P316	45-54	15	139	61
	P11	20-34	Pfizer	64	152	122	151		P131	55-65	43	128	50		P193	55-65	212				P265	55-65	9	91	40		P317	45-54	2	170	103
	P12	45-54	Pfizer	49	187	152	225		P132	55-65	54	142	54		P194	20-34	45	139			P266	55-65	1	89	29		P318	20-34	58	187	119
	P13	35-44	Moderna	151	207	160	256		P133	55-65	10	68	60		P195	45-54	195				P267	45-54	1	51	27		P319	45-54	4		61
	P14	45-54	Moderna	68	201	126	260		P134	55-65	26		121		P196	20-34	150	238			P268	45-54	8		63		P320	35-44		168	60
	P15	55-65	Pfizer	1	40	14	140		P135	20-34	36	127	108		P197	20-34	28	147			P269	45-54	4	144	56		P321	20-34	33
	P16	45-54	Moderna	3	71	42	175		P136	55-65	64	171	88		P198	45-54	88	174	112		P270	35-44	2	120	79		P322	55-65			112
	P17	20-34	Moderna	104	173	115	190		P137	55-65	11	145	82		P199	20-34	128	178			P271	35-44	167	154	133		P323	45-54	7	119	52
	P18	35-44	Pfizer	38	140	73	189		P138	55-65	5	90	39		P200	55-65	62	167	122		P272	55-65	160	186	94		P324	55-65	16	106	49
	P19	45-54	Pfizer	79	178	140	258		P139	55-65	138	154	117		P201	45-54	105	183	143		P273	55-65	4	120	22		P325	35-44	27	164	100
	P20	45-54	Pfizer	28	128	49	173		P140	45-54	49	128			P202	20-34	80	169	119		P274	35-44	1	30	10		P326	20-34	17		69
	P21	20-34	Moderna	36	139	103	172		P141	45-54	45	168	84		P203	35-44	108		121		P275	35-44	2	125	73		P327	20-34	11	150	79
	P22	35-44	Pfizer	162	241	181	229		P142	20-34	37	132			P204	45-54	39	164	124		P276	20-34	3	88	29		P328	20-34		183	109
	P23	45-54	Moderna	39	179	86	208		P143	35-44	60	161	122		P205	20-34	50	130	32		P277	20-34	9	154
	P24	55-65	Moderna	63	153	114	197		P144	45-54	113		33		P206	20-34	32	153	86		P278	20-34	1	70	10
	P25	35-44	Pfizer	6	137	123	176		P145	45-54	1		27		P207	35-44	90	218	207		P279	55-65	136	181	153
	P26	55-65	Moderna	9	90	51	173		P146	45-54	8	144	56		P208	20-34	121	177	43		P280	55-65	1	52	20
	P27	35-44	Pfizer	76	208	114	176		P147	35-44	50	131	49		P209	35-44	42	155	102		P281	20-34	34	131
	P28	45-54	Moderna	22	142	63	208		P148	20-34	46	182	63		P210	20-34	86	201	175		P282	55-65	6	15	10
	P29	20-34	Moderna	125	144	97	148		P149	35-44	7	98	21		P211	55-65	37	180	130		P283	55-65	190
	P30	35-44	Moderna	65	188	54	188		P150	55-65	181	182	131		P212	55-65	92	186	136		P284	55-65	4		15
	P31	45-54	Moderna	17	122	63	194		P151	20-34	60	176	101		P213	35-44	28	120	68		P285	55-65	1	2	3
	P32	45-54	Moderna	16	128	99	219		P152	35-44		206	75		P214	55-65	26	168	75		P286	20-34	40	186	69
	P33	20-34	Pfizer	75	166	123	163		P153	45-54	25	139	38		P215	35-44	17	144	56		P287	55-65	4	139	74
	P34	20-34	Pfizer	96	131	110	172		P154	35-44	32	145	69		P216	35-44	28	172	76		P288	20-34	15
	P35	20-34	Moderna	40	109	88	182		P155	20-34		113	41		P217	55-65	78	179	149		P289	45-54		52	43
	P36	35-44	Pfizer	54	156	127	108		P156	20-34	17	56	37		P218	55-65	91		177		P290	55-65	2	141	77
	P37	20-34	Moderna	29	158	110	140		P157	55-65	38	149	56		P219	45-54	71	157	126		P291	55-65	4	72	58
	P38	20-34	Pfizer	47	239	113	269		P158	55-65	35	89	24		P220	55-65	4	105	66		P292	20-34	7	140	69
	P39	35-44	Moderna	39	160	70	182		P159	35-44		181	114		P221	20-34	121	188	138		P293	55-65	6	55	27
	P40	55-65	Moderna	91	183	123	183		P160	35-44	153	152	126		P222	45-54	94	139	59		P294	45-54	4	81	27
	P41	20-34	Pfizer	63	218	143	241		P161	55-65	40	81	31		P223	55-65	25	120	88		P295	55-65	1	8
	P42	45-54	Moderna	3	77	55	167		P162	55-65	36	120	80		P224	35-44	95	203	124		P296	35-44	149	165
	P43	55-65	Moderna	69	181	92	138		P164	35-44	7	121	34		P225	45-54	24		57		P297	45-54	15	176	68
	P44	35-44	Moderna	3	42	20	175		P165	55-65	3	92	46		P226	35-44	144	190	89		P299	45-54	6
	P45	55-65	Pfizer	17	93	51	177		P166	55-65	1	29	11		P227	55-65	109	154	81		P300	20-34		72	71
	P46	45-54	Pfizer	108	219	194	228		P167	45-54	181	170	132		P228	45-54	35	189	118		P301	20-34	4		72
	P47	35-44	Pfizer	44	156	106	213		P168	45-54	47	178	132		P229	20-34	28	155	74		P302	35-44		103	38
	P48	55-65	Moderna	72	133	99	174		P169	35-44	18	146	79		P230	35-44	118		130		P303	20-34		146	52
	P49	20-34	Moderna	17	103	49	153		P170	55-65	37	84	35		P231	35-44	105	231	157		P304	55-65			37
	P50	20-34	Moderna	77	132	131	160		P171	45-54	13	189			P232	20-34	102	203	135		P305	35-44		198	185
	P51	45-54	Pfizer	40	176	137	191		P172	45-54		84	58		P233	45-54	47	174	116		P306	45-54	49	147	72
	P52	35-44	Moderna	19	163	55	176		P173	45-54	153	186	180		P234	45-54	15	115	50
	P53	35-44	Pfizer	68	200	90	199		P174	20-34	79	136	75		P235	55-65	35	181	66
	P54	35-44	Moderna	23	150	90	211		P175	20-34	5	46			P236	35-44	51	170	101
	P55	20-34	Pfizer	15	113	107	116		P176	20-34	26	93	60		P237	45-54	21	168	71
	P56	55-65	Moderna	17	168	80	174		P177	20-34	53	148			P238	55-65	41	178	89
	P57	20-34	Moderna	73	155	108	162		P178	20-34	39		96		P239	20-34	113	180
	P58	35-44	Pfizer	60	216	185	214		P179	20-34	45		59		P240	20-34	81	143	83
	P59	20-34	Pfizer	112	165	138	179		P180	35-44	35	173			P241	20-34	41	126	47
	P60	55-65	Pfizer	4	105	56	104		P181	55-65		123	80		P242	45-54	41	153	79
	P61	55-65	Moderna	112	199	122	227		P182	55-65			89		P243	55-65	24		79
	P62	35-44	Moderna	105	192	179	215								P244	45-54	13	134	127
	P63	45-54	Pfizer	26	115	49	193								P245	55-65	40	170	54
	P64	20-34	Pfizer	127	158	127	179								P246	55-65	77		113
	P65	45-54	Pfizer	24	161	100	163								P247	20-34	106
	P66	35-44	Pfizer	75	187	128	201								P248	35-44	131	165	107
	P67	20-34	Pfizer	17	105	65	139								P249	55-65	31	121	80
	P68	35-44	Pfizer	33	170	119	173								P250	55-65	81	165	149
	P69	45-54	Pfizer	15	104	65	204								P251	35-44	115	172	105
	P70	45-54	Pfizer	64	238	117	178								P252	20-34	54		129
	P71	45-54	Pfizer	134	178	56	151								P253	55-65		131	64
	P72	45-54	Moderna	65	200	153	213								P254	20-34	19	199	103
	P73	20-34	Moderna	52	158	109	156
	P74	55-65	Moderna	16	156	89	177
	P75	55-65	Pfizer	46	177	140	175
	P76	20-34	Pfizer	67	167	103	161
	P77	20-34	Pfizer	44	169	127	156
	P78	45-54	Moderna	92	136	91	191
	P79	55-65	Pfizer	156	163	122	112
	P80	45-54	Moderna	29	202	167	250
	P81	55-65	Moderna	15	153	76	212
	P82	55-65	Moderna	11	101	39	160
	P83	35-44	Moderna	62	180	133	226
	P84	20-34	Moderna	52	141	101	121
	P85	20-34	Moderna	111	167	127	158
	P86	35-44	Pfizer	59	181	130	200
	P87	35-44	Moderna	25	161	63	200
	P88	45-54	Moderna	18	120	46	213
	P89	45-54	Pfizer	19	193	93	220
	P90	55-65	Moderna	3	80	29	159
	P91	55-65	Moderna	10	118	79	174
	P92	20-34	Moderna	24	152	116	185
	P93	35-44	Moderna	82	154	89	186
	P94	20-34	Moderna	59	155	123	171
	P95	35-44	Moderna	26	229	152	248
	P96	20-34	Moderna	16	81	59	152
	P97	45-54	Moderna	43	127	49	195
	P98	35-44	Moderna	7	137	49	182
	P99	55-65	Moderna	33	160	95	168
	P100	55-65	Pfizer	13	160	89	176
	P101	55-65	Moderna	29	158	97	182
	P102	45-54	Moderna	19	76	62	197
	P103	45-54	Moderna	209	185	86	209
	P104	45-54	Pfizer	23	102	57	177
	P105	35-44	Moderna	23	145	126	197
	P106	55-65	Pfizer	15	138	70	197
	P107	35-44	Moderna	47	163	107	180
	P108	20-34	Moderna	51	127	66	124
	P109	45-54	Moderna	98	208	174	229
	P110	55-65	Pfizer	7	110	44	179
	P111	55-65	Moderna	10	114	51	190
	P112	55-65	Moderna	10	113	119	167
	P113	55-65	Moderna	9	145	75	152
	P114	55-65	Moderna	8	94	57	159
	P115	20-34	Moderna	36	170	133	182
	P116	20-34	Moderna	88	164	140	174
	P117	55-65	Moderna	7	118	66	195
	P118	55-65	Moderna	6	89	37	169
	P119	45-54	Moderna	94	203	129	244
	P120	35-44	Moderna	29	149	95	117

## Sheet: Suppl.fig. 3
Supplementary fig. 3a										Supplementary fig. 3b										Supplementary fig. 3c										Supplementary fig. 3d										Supplementary fig. 3e
Short vaccine dose interval group 2xBNT162b2		anti-N IgG (EIA units) 1:300 dilution								Long vaccine dose interval group 2xBNT162b2		anti-N IgG (EIA units) 1:300 dilution								Long vaccine dose interval group 2xmRNA-1273		anti-N IgG (EIA units) 1:300 dilution								Long vaccine dose interval group ChAdOx1+BNT162b2		anti-N IgG (EIA units) 1:300 dilution								Long vaccine dose interval group ChAdOx1+mRNA-1273		anti-N IgG (EIA units) 1:300 dilution
Participant	PCR positive 0=no, 1=yes, before 1st dose, 2=yes, after second dose	Pre	1D3wk	2D3wk	2D3mo	2D6mo	2D8mo	3D3wk		Participant	PCR positive 0=no, 1=yes, before 1st dose, 2=yes, after second dose	Pre	1D3wk	1D6wk	1D3mo	2D3wk	2D3mo	2D6mo		Participant	PCR positive 0=no, 1=yes, before 1st dose, 2=yes, after second dose	Pre	1D3wk	1D6wk	1D3mo	2D3wk	2D3mo	2D6mo		Participant	PCR positive 0=no, 1=yes, before 1st dose, 2=yes, after second dose	Pre	1D3wk	1D6wk	1D3mo	2D3wk	2D3mo	2D6mo		Participant	PCR positive 0=no, 1=yes, before 1st dose, 2=yes, after second dose	Pre	1D3wk	1D6wk	1D3mo	2D3wk	2D3mo	2D6mo
P1	0	1	1	1	1	1	1	1		P121	0		2	2	3	3				P183	0	1	1							P255	0	1	1	1	1	1	1			P307	0		2	1	2	1	1
P2	0	22	11	19	11	12	15	17		P122	0	3	3	3	4	3	4			P184	0	7	5	5	5	4	4			P256	0	1	1	1	1	1	1			P308	0		1		1	1	1
P3	0	1	1	1	1	1	1	1		P123	0	1	1	1	1	1				P185	0	1	1		2	2				P257	0	1	1	1	1	2	1			P309	0		3	3	5	3	1
P4	0	1	1	1	1	1	2	2		P124	0	1					1			P186	0	1	1		2					P258	0	1	2	1	1	2	1			P310	0		1	1	1	1	1
P5	0	4	4	3	4	1		1		P125	0		1	1		1				P187	0	13	5	13	7	11	10			P259	0		1	1	2	2	2			P311	0		1	1	1	1	1
P6	0	2	3	1	1	1	2	1		P126	0		1	4	3	5				P188	0	1	2	1	2	1	1			P260	0			4	8	5	6			P312	0		1	1		1
P7	0	1	1	4	1	1	1	1		P127	0	1	1	1	1	1	1			P189	1	2	2	2	1	1	2			P261	1	1	1		1		1	1		P313	0		1	1	1	1	1
P8	0	1	1	1	1	1	1	1		P128	0		1	1	1					P190	0	19			16	12				P262	0	1	1		1	2	1	1		P314	0		1	1	1	1	1
P9	0	3	1	2	3	1	1	1		P129	0		2	2	2	1	1			P191	0	2	4	2	1	3				P263	0	1	1		1		5	1		P315	0		1	1	1	1	1
P10	1	32		18	6	2	2	1		P130	0		1	1	1	1	1			P192	0		1	1	1	1	1			P264	0		1		3					P316	0		1		1	1	1
P11	0	1	1	1	1	1	1	1		P131	0		2	2	3	3	2			P193	1	27	30	28						P265	0		1		1	1	1	1		P317	0		1	1	1	1	2
P12	0	1	1	1	1	1	1	2		P132	0		1	1	1	1	1			P194	0	1	1	1	1	1				P266	0	1	1		1	1	1	1		P318	0		1		1	1	1
P13	0	1	2	1	1	1		1		P133	0		1		1	1	1			P195	1	24	9	10	9					P267	0	1	1		1	1	1	1		P319	0		1		1		2
P14	0	1	1	1	1	1	1	2		P134	0		1	1	2		1			P196	0		1	1	1	2				P268	0	1	1		1		1	1		P320	0			1	1	1	1
P15	0	1	1	1	1	1	1	1		P135	0		1	1	1	2	2			P197	0	1	1	1	1	1				P269	0	2	2		2	2	1			P321	0	2	3	1
P16	0	1	1	1	1	1	1	1		P136	0		1	1	2	1	1			P198	0	1	1		1	1	1			P270	0	1	1		1	1	1	1		P322	0	1		1	1		1
P17	0	2	1	1	1	1		1		P137	0		1	4		2	2			P199	0	2	2		3	2				P271	0	2	2		1	1	1	1		P323	0		3	3	2	2	2
P18	0	1	4	1	1	1	1	1		P138	0		2	1	1	1	1			P200	0	1	1	1	1	1	1			P272	0	4	2		2	2	1	1		P324	0		1	1	1	1	1
P19	0	1	1	1	1	1	2	1		P139	1	29	22		19	15	15	17		P201	0	2	1	1	1	1	1			P273	0	1	1		1	1	1	1		P325	0		1	1	1	1	1
P20	0	1	1	1	1	1	1	1		P140	0	3	3		3	3		2		P202	0	1	1	1	1	1	1			P274	0	3	1		1	1	1			P326	0		1	1	1		1
P21	0	1	1	1	1	1		1		P141	0	1	1			1	1	1		P203	0	1	5	4	5		1			P275	0	1	1		1	1	1	1		P327	0		3	2	3	3	3
P22	0	3	9	3	3	8	2	4		P142	0	1	1		1	1		1		P204	0	1	1	1	1	1	1			P276	0	1	1			1	2			P328	0			1	1	1	1
P23	0	3	3	5	4	6	4	3		P143	0	1	1		1	1	1	1		P205	0	2	1	1	1	2	1			P277	0	1	1		1	1
P24	0	1	2	2	2	1		1		P144	0		1	1	1		1	1		P206	0	4	3	5	4	5	4			P278	0	3	1		1	2	1	1
P25	0	5	2	3	6	4	2	2		P145	0	1	1		1		1	1		P207	0	1	1	1		1	1			P279	0		5		7	4	4	4
P26	0	2	2	1	2		2	2		P146	0		1		1	1	1	1		P208	0	4	4	2	5	6	3			P280	0	1	2		2	2	3	2
P27	0	4	4	2	1	2	1	1		P147	0	1	1		1	1	1	1		P209	0	1	1	1	1	1	1			P281	0	1	1		1	1
P28	0	2	2	5	5	6	7	7		P148	0	1	1		1	1	1	1		P210	0	2	2	2	3	2	4			P282	0	1	1		8	6	8	6
P29	1	22	22	28	30	11	5	7		P149	0	1	1		1	1	2	1		P211	0	1	1	1	1	1	1			P283	0	16	24		13
P30	0	1	2	3	1	1	1	1		P150	1		17		8	13	7	7		P212	0	1	1	1	1	1	1			P284	0	1	1		1		1
P31	0	1	1	1	1	1	1	1		P151	0	1	5		4	3	3	5		P213	0	3	2	1		2	2			P285	0	40	41		49	42	41	46
P32	0	3	2	1	2	2	1	1		P152	0			1	1	1	1	1		P214	0	1	1	1		1	1			P286	2	1	1		1	1	1	44
P33	0	2	2	3	3	1	1	1		P153	0	1	1	1	1	1	1			P215	0	6	4	3		4	2			P287	0	1	1			1	1	1
P34	0	1	2	1	1	1	2	1		P154	0	1	1	1	1	1	1			P216	0	2	1	1		2	1			P288	0	1	1		1
P35	0	8	6	3	7	3	4	3		P155	0				1	1	1	1		P217	0		1	1	1	1	1			P289	0				1	1	1	1
P36	0	1	1	1	1	1		1		P156	0		1			1	1			P218	0	1	1	1	1		1			P290	0		1		1	1	1	1
P37	0	1	1	4	1	1	1	1		P157	0	1	1		1	2	1			P219	0	1	1	1	1	1	1			P291	0	1	1		1	1	1	1
P38	0	1	1	1	1	1		1		P158	0	1	1	1	1	1	1			P220	0	1	1	1	2	1	1			P292	0	1	1		1	1	1	1
P39	0	1	2	1	1	1	1	1		P159	0				5	4	5	8		P221	0		1	1	1	1	1			P293	0	1	1		1	1	1	1
P40	0	1	1	1	1	1	1	1		P160	1	24	15	11	6	4	4			P222	0		1	1	1	2	1			P294	0	1	1		1	1	1
P41	2	3	3	3	3	3	3	4		P161	0	1	1	1	1	1	1			P223	0		1	1		1	1			P295	0	2	2		1	1		2
P42	0	1	1	1	1	1	1	1		P162	0		1	2	4	3	5			P224	0	1	1	2	2	2	1			P296	0	1	2		1	1
P43	0	1	2	1	1	1	1	1		P163	0	1		1	1					P225	0			1	1		1			P297	0	1	1		1	1	1
P44	0	2	1	1	1	1	1	1		P164	0	1	1	1		1	1			P226	0		2	2		2	2			P298	0			1
P45	0	1	1	1	1	1	1	1		P165	0	1	1		1	1	1			P227	0		1	1	1	1	1			P299	0	1	1
P46	0	1	1	1	1	1	1	1		P166	0	1	1	1	1	1	1			P228	0	1	1	1	1	1	1			P300	0			1	1	1	2	3
P47	0	2	2	2	3	1	1	2		P167	0	5	4	7	3	4	3			P229	0		1	1		1	4			P301	0	20	15	10	16		20
P48	0	4	2	2	2	2		1		P168	0	1	1	1	1	1	1			P230	0		1	1	1		1			P302	0			1	1	1	1
P49	0	1	1	1	1	1	1	1		P169	0	1	1			1	1			P231	0	1	1		1	1	1			P303	0				1	1	1	1
P50	0	1	1	2	3	1	1	1		P170	0	1	1	1	1	1	1			P232	0	1	2	1	1	1	1			P304	0						1
P51	0	1	1	1	1	1	1	1		P171	0	1	1	1	1	1				P233	0	1	1	1	1	1	1			P305	1	4			4	2	2	4
P52	0	4	10	12	3	3	4	4		P172	0	1		1	1	1	1			P234	0		1	1		2	2			P306	0		6		6	8	7	7
P53	0	1	1	1	1	1	1	1		P173	0	5	6	7	8	7	5			P235	0	4	4	2	3	2	3
P54	0	5	5	2	2	1	2	2		P174	0	4	2	2	1	1	1			P236	0		1	2	1	1	1
P55	0	1	1	1	1	1	1	1		P175	0	1	1			1				P237	0	1	1	1	1	1	1
P56	0	2	1	2	1	3		2		P176	0	6	3	2	6	6	6			P238	0		1	1	1	1	1
P57	0	4	2	2	2	3		1		P177	0	4	1	1	1	5				P239	0	1	1	1	1	1
P58	0	1	1	1	1	1	1	1		P178	0	3	2	3			1			P240	0	1	1	1	1	1	1
P59	0	4	4	3	3	3	4	3		P179	0	1	1	1			1			P241	0		2	2	2	1	1
P60	0	1	1	1	1	1	1	1		P180	0	1	1	1	1	6				P242	0		1	2		3	1
P61	0	1	2	2	1	1	1	1		P181	0	1			1	1	1	1		P243	0		1	1	4		1
P62	0	2	1	2	2	1	3	2		P182	0						1	1		P244	0		1	1	1	1	1
P63	0	9	10	10	11	11	9	12												P245	0		1	1	1	1	2
P64	0	6	4	1	2	2	3	3												P246	0		1	1	2		1
P65	0	2	3	3	3	2	1	1												P247	0		3	1
P66	0	1	1	1	1	1	1	1												P248	0		1	1	1	1	1
P67	0	1	1	1	1	1	1	5												P249	0		2	1	1	2	2
P68	0	4	2	2	2	2	1	1												P250	0		1	1	1	1	1
P69	0	1	1	1	1	1	1	1												P251	0		1	3	5	4	2
P70	0	1	1	1	1	1	1	1												P252	0		1	1	1		1
P71	1	6	4	5	1	1	1	1												P253	0			1	1	1	1
P72	0	1	1	1	1	1	1	1												P254	0		1	1	1	1	1
P73	0	1	1	1	1	1	1	1
P74	0		1	1	1	1		1
P75	0	1	1	1	1	1	1	1
P76	0		1	1	1	1	1	1
P77	0		1	8	2	2	1	2
P78	0		1	1	1	1	1	1
P79	1	3	3	2	1	1	1	1
P80	0	1	1	1	1	1	1	1
P81	0		1	1	1	1	1	1
P82	0		2	4	2	2	2	2
P83	0	1	1	1	1	1	1	1
P84	0	1	1	1	1	1	1	1
P85	0	5	4	3	3	1	2	1
P86	0	1	1	1	1	1	1	1
P87	0	1	1	1	1	1	1	1
P88	0	1	1	1	1	1	1	1
P89	0	1	1	1	1	1	1	1
P90	0	1	1	1	1	1	1	1
P91	0	1	1	1	1	1	1	1
P92	0	1	1	1	1	1	1	1
P93	0	1	1	1	1	1	1	1
P94	0	1	1	1	1	1	1	1
P95	0	1	1	1	1	1	1	1
P96	0	1	1	1	1	1	1	1
P97	0	1	1	1	1	1	1	1
P98	0	1	2	2	1	1	1	1
P99	0		2	3	3	2	1	3
P100	0	1	1	1	1	1	1	1
P101	0	26	21	21	18	22	21	19
P102	0	1	1	1	1	1	1	1
P103	0		1	1	1	1	1	1
P104	0	1	1	1	1	1	1	1
P105	0		1	1	1	1	1	1
P106	0	5	1	1	1	1	1	1
P107	0	3	3	3	3	3	3	4
P108	0	2	1	1	1	1	1	1
P109	0		1	1	1	1	1	1
P110	0	1	1	1	1	1	1	1
P111	0		3	4	3	3	3	3
P112	0	1	1	1	1	1	1	1
P113	0		1	1	1	1	1	2
P114	0	1	1	1	1	1	1	1
P115	0	5	8	8	6	8	6	6
P116	0	1	1	1	1	1	1	1
P117	0	1	1	1	1	1	1	1
P118	0	1	1	1	1	1	1	1
P119	0	3	2	1	1	3	3	4
P120	0	1	1	1	2	2	1	1

## Sheet: Suppl.fig. 4
Supplementary fig. 4
		Neutralizing antibodies (ID50) against SARS-Cov-variant D614G		Neutralizing antibodies (ID50) against SARS-Cov-variant Delta		Neutralizing antibodies (ID50) against SARS-Cov-variant Omicron
	Picipant	2D3wk	3D3wk	2D3wk	3D3wk	2D3wk	3D3wk
	P1	240	320	160	320	10	60
	P3	160	320	120	160	10	30
	P4	480	640	160	480	10	160
	P9	480	1920	240	480	10	80
	P12	640	1920	160	1280	10	480
	P15	120	320	30	240	10	60
	P18	240	960	80	320	10	120
	P19	240	3840	160	2560	10	480
	P20	240	640	240	640	10	40
	P22	960	1920	320	1280	80	320
	P25	120	1920	80	1920	10	640
	P27	640	1920	480	1280	80	320
	P34	640	960	240	960	10	240
	P45	160	640	80	640	10	160
	P46	640	1920	240	640	20	640
	P47	240	3840	240	640	40	640
	P53	240	1280	80	1280	10	240
	P58	640	2560	240	1280	30	240
	P60	120	960	40	480	10	40
	P63	120	1920	80	960	10	640
	P64	480	960	120	480	10	120
	P65	160	640	120	960	10	160
	P66	240	1280	80	640	10	320
	P67	160	960	120	640	10	120
	P68	320	480	120	320
	P69	160	640	60	320	10	160
	P70	240	960	80	480	20	240
	P86	480	480	120	480	20	240
	P51	320	1920	320	1280	10	480
	P72	1280	1280	480	960	30	480
	P83	320	1920	120	1280	30	320
	P84	640	480	240	320	20	80
	P87	480	1920	160	640	10	240
	P88	240	960	80	480	10	160
	P90	120	640	60	320	10	60
	P91	160	1280	20	160	10	120
	P92	240	1920	160	640	10	240
	P93	320	960	160	640	10	240
	P94	640	3840	160	960	20	320
	P95	960	2560	240	1920	10	240
	P96	160	640	60	320	10	120
	P97	120	1920	120	960	10	320
	P98	160	1280	120	240	10	120
	P99	640	1280	160	640	10	120
	P101	480	1280	160	960	20	960
	P102	320	960	80	640	10	160
	P103	640	1920	240	640	10	480
	P105	320	640	80	320	10	120
	P107	1280	2560	160	960	20	320
	P109	480	2560	240	1920	10	480
	P115	320	1920	320	640	10	160
	P117	160	1280	80	480	10	480
	P118	160	640	60	320	10	160
	P119	960	3840	320	3820	60	1280
	P73	240	640	120	480	10	60
	P81	240	2560	160	960	10	240
	P82	120	1280	120	480	10	80
	P44	120	1920	10	480	10	120
	P54	960	1920	80	480	10	80
	P41	160	960	120	960	10	240
